# Supplementary material for: Towards Zero Phrenic Nerve Injury in Reoperative Pediatric Cardiac Surgery: The Value of Intraoperative Phrenic Nerve Stimulation
Source: J Cardiovasc Dev Dis. 2023 Dec 28;11(1):8. doi: 10.3390/jcdd11010008 (PMC10816597; doi:10.3390/jcdd11010008)
Supplement: Supplementary file 1 [file jcdd-11-00008-s001.zip]

Archive with 1 entries (1 files):
- jcdd-2726205-supplementary.mov
